# Supplementary material for: Development of Biomimetic Edible Scaffolds for Cultured Meat Based on the Traditional Freeze-Drying Method for Ito-Kanten (Japanese Freeze-Dried Agar)
Source: Gels. 2025 Apr 18;11(4):299. doi: 10.3390/gels11040299 (PMC12027230; doi:10.3390/gels11040299)
Supplement: Supplementary file 1 [file gels-11-00299-s001.zip]

Archive with 1 entries (1 files):
- gels-3587547-supplementary.pdf
